# Supplementary material for: Baclofen Promotes Osteochondrogenic Commitment of Mesenchymal Stem Cells: Implications for Heterotopic Ossification Risk
Source: Int J Mol Sci. 2026 Mar 19;27(6):2783. doi: 10.3390/ijms27062783 (PMC13027275; doi:10.3390/ijms27062783)
Supplement: Supplementary file 1 [file ijms-27-02783-s001.zip]

Archive with 1 entries (1 files):
- ijms-4174933-supplementary.pdf
